# Supplementary material for: Independent Dose–Response Associations between Fetuin-A and Lean Nonalcoholic Fatty Liver Disease
Source: Nutrients. 2021 Aug 24;13(9):2928. doi: 10.3390/nu13092928 (PMC8468081; doi:10.3390/nu13092928)
Supplement: Supplementary file 1 [file nutrients-13-02928-s001.zip]

Archive with 1 entries (1 files):
- nutrients-1306224-supplementary.pdf
